# Supplementary material for: Low Ligation Plus High Dissection Versus High Ligation of the Inferior Mesenteric Artery in Sigmoid Colon and Rectal Cancer Surgery: A Meta-Analysis
Source: Front Oncol. 2021 Nov 11;11:774782. doi: 10.3389/fonc.2021.774782 (PMC8632045; doi:10.3389/fonc.2021.774782)
Supplement: Supplementary file 1 [file DataSheet_1.zip]

Archive with 3 entries (3 files):
- Supplement 1.TIF
- Supplement 2.TIF
- Supplement 3.DOCX
